# Supplementary material for: HLA-A, -B, -C, -DPB1, -DQB1 and -DRB1 allele frequencies of North Tanzanian Maasai
Source: Hum Immunol. Author manuscript; Available in PMC 2025 Oct 22. (PMC7618281; doi:10.1016/j.humimm.2022.10.008)
Supplement: 1 [file EMS209636-supplement-1.csv]

Locus	No. Genotypes	Observed heterozygotes	Expected heterozygotes	P
A	313	0.9361	0.93502	0.07243
B	313	0.91054	0.95978	0
C	313	0.74121	0.92476	0
DPB1	313	0.84345	0.90294	0
DQB1	313	0.84345	0.89678	0.00657
DRB1	313	0.86581	0.91212	0.00002
