# Supplementary material for: HLA-A, -B, -C, -DPB1, -DQB1 and -DRB1 allele frequencies of North Tanzanian Maasai
Source: Hum Immunol. Author manuscript; Available in PMC 2025 Oct 22. (PMC7618281; doi:10.1016/j.humimm.2022.10.008)
Supplement: 2 [file EMS209636-supplement-2.csv]

Allele	Frequency	% Individuals
A*01:01	0.0955	17.9
A*01:02	0.00597	1.19
A*01:03	0.0269	5.37
A*01:09	0.0134	2.69
A*02:01	0.118	21.2
A*02:02	0.0254	5.07
A*02:05	0.0537	10.4
A*02:135	0.00299	0.299
A*02:14	0.00597	1.19
A*02:22	0.00149	0.299
A*03:01	0.0493	9.55
A*03:26	0.00149	0.299
A*23:01	0.0313	6.27
A*24:02	0.0448	8.96
A*26:01	0.00896	1.79
A*26:12	0.00299	0.597
A*26:30	0.00896	1.79
A*29:01	0.0104	2.09
A*29:02	0.0403	8.06
A*29:15	0.00149	0.299
A*30:01	0.0552	11
A*30:02	0.0269	5.37
A*30:04	0.0239	4.48
A*30:08	0.00149	0.299
A*30:09	0.00448	0.896
A*30:10	0.0164	2.99
A*31:04	0.0134	2.69
A*31:06	0.00149	0.299
A*32:01	0.0149	2.99
A*33:01	0.00896	1.79
A*33:03	0.0179	3.58
A*34:02	0.0164	3.28
A*36:01	0.0269	4.78
A*66:01	0.0224	4.48
A*68:01	0.0119	2.09
A*68:02	0.143	27.5
A*74:01	0.0433	8.66
A*80:01	0.00149	0.299
B*07:02	0.0359	6.59
B*07:04	0.00449	0.898
B*07:05	0.00449	0.898
B*07:235	0.0015	0.299
B*08:01	0.0494	9.88
B*13:02	0.0269	5.39
B*13:03	0.00449	0.898
B*14:01	0.00299	0.599
B*14:02	0.012	2.4
B*14:04	0.0015	0.299
B*14:14	0.0015	0.299
B*15:03	0.0389	7.78
B*15:10	0.0374	7.19
B*15:17	0.0105	2.1
B*15:23	0.0015	0.299
B*18:01	0.0479	9.28
B*18:03	0.00299	0.599
B*18:06	0.0015	0.299
B*18:09	0.0015	0.299
B*27:03	0.015	2.99
B*35:01	0.0359	6.29
B*35:02	0.018	3.59
B*35:11	0.00299	0.299
B*35:87	0.0015	0.299
B*37:01	0.00749	1.5
B*39:10	0.0105	2.1
B*39:24	0.00599	1.2
B*40:12	0.0105	2.1
B*40:16	0.00599	1.2
B*41:01	0.0524	9.88
B*42:01	0.0329	6.59
B*42:02	0.0015	0.299
B*42:08	0.0015	0.299
B*44:03	0.0284	5.69
B*44:15	0.015	2.99
B*45:01	0.0674	12.3
B*45:07	0.0015	0.299
B*47:01	0.012	2.4
B*47:02	0.0015	0.299
B*47:03	0.0314	5.99
B*48:01	0.0015	0.299
B*48:15	0.00299	0.299
B*49:01	0.0404	8.08
B*51:01	0.0374	7.19
B*53:01	0.0838	14.7
B*53:25	0.0015	0.299
B*56:01	0.00299	0.599
B*57:01	0.00299	0.299
B*57:02	0.0105	2.1
B*57:03	0.0329	6.59
B*58:01	0.0314	5.99
B*58:02	0.0734	13.8
B*81:01	0.0314	5.69
C*01:02	0.00156	0.312
C*01:11	0.00312	0.312
C*01:35	0.00156	0.312
C*02:02	0.0141	2.19
C*02:09	0.00781	0.938
C*02:10	0.0266	5.31
C*02:15	0.00156	0.312
C*03:02	0.00469	0.938
C*03:03	0.00156	0.312
C*03:04	0.0312	5.31
C*03:33	0.00312	0.312
C*04:01	0.0844	15.3
C*04:03	0.00156	0.312
C*04:04	0.0125	2.19
C*04:07	0.00625	1.25
C*04:113	0.00156	0.312
C*04:143	0.00312	0.312
C*04:177	0.00156	0.312
C*04:18	0.00312	0.312
C*04:39	0.00312	0.312
C*04:46	0.00156	0.312
C*05:01	0.00938	1.88
C*05:11	0.00156	0.312
C*06:02	0.192	32.8
C*06:04	0.00312	0.625
C*06:11	0.00312	0.312
C*06:137	0.00312	0.312
C*06:15	0.00312	0.625
C*06:157	0.00312	0.312
C*06:22	0.00312	0.312
C*06:27	0.00312	0.625
C*06:66	0.00625	0.625
C*06:76	0.00312	0.312
C*07:01	0.127	23.1
C*07:02	0.0328	6.56
C*07:04	0.0578	10.3
C*07:05	0.0156	2.19
C*07:06	0.00781	1.25
C*07:136	0.00156	0.312
C*07:14	0.00312	0.312
C*07:141	0.00156	0.312
C*07:170	0.00312	0.625
C*07:18	0.00156	0.312
C*07:181	0.00781	0.938
C*07:22	0.00781	1.25
C*07:249	0.00312	0.312
C*07:312	0.00156	0.312
C*07:328	0.0141	1.56
C*07:371	0.00156	0.312
C*07:406	0.00156	0.312
C*07:65	0.00625	0.938
C*07:76	0.00312	0.312
C*07:91	0.00156	0.312
C*07:95	0.00312	0.312
C*08:01	0.00156	0.312
C*08:02	0.0203	4.06
C*08:04	0.0172	3.12
C*08:13	0.00625	0.625
C*12:03	0.00938	1.88
C*12:112	0.00156	0.312
C*14:02	0.00312	0.625
C*14:03	0.00781	1.56
C*15:02	0.00156	0.312
C*15:05	0.0203	4.06
C*15:09	0.00312	0.312
C*16:01	0.0438	8.12
C*16:02	0.00156	0.312
C*16:04	0.00469	0.625
C*16:07	0.00156	0.312
C*16:08	0.00312	0.312
C*16:10	0.00156	0.312
C*16:24	0.00156	0.312
C*16:46	0.00312	0.625
C*17:01	0.0688	13.1
C*17:02	0.00156	0.312
C*17:17	0.00312	0.312
C*17:30	0.00469	0.625
C*18:01	0.0156	2.81
DPB1*01:01	0.157	27.5
DPB1*02:01	0.156	29.3
DPB1*03:01	0.139	24.2
DPB1*04:01	0.107	19.6
DPB1*04:02	0.0363	7.25
DPB1*05:01	0.00151	0.302
DPB1*09:01	0.00453	0.906
DPB1*105:01	0.068	11.8
DPB1*106:01	0.00302	0.604
DPB1*107:01	0.00604	1.21
DPB1*11:01	0.0227	4.53
DPB1*124:01	0.00906	1.81
DPB1*129:01	0.00302	0.302
DPB1*13:01	0.0287	5.74
DPB1*131:01	0.00755	1.21
DPB1*133:01	0.00604	1.21
DPB1*14:01	0.0196	3.93
DPB1*15:01	0.0242	4.83
DPB1*17:01	0.0725	13.9
DPB1*18:01	0.0227	4.53
DPB1*19:01	0.00604	1.21
DPB1*233:01	0.00302	0.604
DPB1*30:01	0.0196	3.93
DPB1*34:01	0.00151	0.302
DPB1*39:01	0.00755	1.21
DPB1*40:01	0.00453	0.906
DPB1*414:01	0.00302	0.604
DPB1*463:01	0.0136	2.72
DPB1*55:01	0.0453	8.16
DPB1*81:01	0.00151	0.302
DQB1*02:01	0.169	29.6
DQB1*02:02	0.0627	11.6
DQB1*03:01	0.139	25.4
DQB1*03:02	0.0388	7.16
DQB1*03:03	0.00299	0.597
DQB1*03:19	0.0507	9.55
DQB1*04:02	0.0701	14
DQB1*05:01	0.142	25.4
DQB1*05:03	0.00896	1.79
DQB1*06:02	0.112	19.4
DQB1*06:03	0.0269	5.37
DQB1*06:04	0.097	18.5
DQB1*06:08	0.00896	1.79
DQB1*06:09	0.0672	12.8
DQB1*06:58	0.00149	0.299
DQB1*06:85	0.00149	0.299
DQB1*06:88	0.00149	0.299
DRB1*01:01	0.00306	0.612
DRB1*01:02	0.0765	13.5
DRB1*03:01	0.145	25.4
DRB1*03:02	0.0489	9.48
DRB1*04:01	0.0107	2.14
DRB1*04:05	0.0229	3.98
DRB1*04:08	0.00153	0.306
DRB1*04:10	0.00306	0.612
DRB1*04:201	0.00153	0.306
DRB1*07:01	0.078	14.7
DRB1*08:04	0.0566	11
DRB1*09:01	0.00765	1.53
DRB1*10:01	0.0183	3.67
DRB1*11:01	0.0703	13.5
DRB1*11:02	0.0459	8.87
DRB1*11:04	0.0321	6.42
DRB1*11:118	0.00153	0.306
DRB1*11:189	0.00153	0.306
DRB1*12:01	0.00612	1.22
DRB1*13:01	0.0459	9.17
DRB1*13:02	0.177	32.1
DRB1*13:03	0.0291	5.81
DRB1*14:01	0.00153	0.306
DRB1*14:04	0.00153	0.306
DRB1*14:54	0.0275	5.2
DRB1*15:03	0.0856	14.1
