# Supplementary material for: HLA-A, -B, -C, -DPB1, -DQB1 and -DRB1 allele frequencies of North Tanzanian Maasai
Source: Hum Immunol. Author manuscript; Available in PMC 2025 Oct 22. (PMC7618281; doi:10.1016/j.humimm.2022.10.008)
Supplement: 3 [file EMS209636-supplement-3.csv]

Allele	Frequency	% Individuals
A*01:01	0.0929	17.1
A*01:03	0.0143	2.86
A*01:09	0.0143	2.86
A*02:01	0.129	22.9
A*02:02	0.0357	7.14
A*02:05	0.05	10
A*02:14	0.0143	2.86
A*02:22	0.00714	1.43
A*03:01	0.0429	8.57
A*23:01	0.0286	5.71
A*24:02	0.0429	8.57
A*26:12	0.00714	1.43
A*26:30	0.00714	1.43
A*29:01	0.00714	1.43
A*29:02	0.05	10
A*30:01	0.0929	18.6
A*30:02	0.0286	5.71
A*30:04	0.0214	4.29
A*30:09	0.00714	1.43
A*30:10	0.0143	2.86
A*31:04	0.00714	1.43
A*32:01	0.00714	1.43
A*33:01	0.0143	2.86
A*33:03	0.00714	1.43
A*34:02	0.0143	2.86
A*36:01	0.0571	8.57
A*68:02	0.143	28.6
A*74:01	0.0429	8.57
B*07:02	0.0286	4.29
B*07:04	0.00714	1.43
B*07:235	0.00714	1.43
B*08:01	0.05	10
B*13:02	0.0286	5.71
B*14:14	0.00714	1.43
B*15:03	0.0357	7.14
B*15:10	0.0429	7.14
B*15:17	0.0143	2.86
B*18:01	0.0429	8.57
B*18:03	0.00714	1.43
B*18:06	0.00714	1.43
B*18:09	0.00714	1.43
B*27:03	0.0143	2.86
B*35:01	0.0857	12.9
B*35:02	0.0143	2.86
B*39:10	0.00714	1.43
B*40:12	0.00714	1.43
B*40:16	0.00714	1.43
B*41:01	0.0643	11.4
B*42:01	0.0429	8.57
B*42:02	0.00714	1.43
B*44:03	0.0214	4.29
B*44:15	0.0143	2.86
B*45:01	0.0714	11.4
B*47:01	0.00714	1.43
B*47:03	0.0357	7.14
B*49:01	0.0357	7.14
B*51:01	0.0357	7.14
B*53:01	0.0714	12.9
B*57:02	0.0357	7.14
B*57:03	0.0143	2.86
B*58:01	0.0286	5.71
B*58:02	0.05	10
B*81:01	0.0429	7.14
C*02:02	0.0214	2.86
C*02:09	0.00714	1.43
C*02:10	0.0214	4.29
C*03:02	0.00714	1.43
C*03:04	0.0429	7.14
C*04:01	0.129	21.4
C*04:04	0.0214	2.86
C*04:07	0.00714	1.43
C*04:39	0.0143	1.43
C*04:46	0.00714	1.43
C*05:01	0.00714	1.43
C*06:02	0.157	27.1
C*06:04	0.0143	2.86
C*07:01	0.0857	15.7
C*07:02	0.0143	2.86
C*07:04	0.05	10
C*07:05	0.05	7.14
C*07:06	0.00714	1.43
C*07:141	0.00714	1.43
C*07:181	0.00714	1.43
C*07:22	0.0143	2.86
C*07:249	0.0143	1.43
C*07:312	0.00714	1.43
C*07:328	0.0143	1.43
C*07:371	0.00714	1.43
C*07:406	0.00714	1.43
C*07:76	0.0143	1.43
C*07:91	0.00714	1.43
C*07:95	0.0143	1.43
C*08:02	0.00714	1.43
C*08:13	0.0143	1.43
C*12:03	0.00714	1.43
C*14:02	0.00714	1.43
C*15:05	0.00714	1.43
C*16:01	0.0357	7.14
C*16:04	0.0214	2.86
C*16:10	0.00714	1.43
C*16:24	0.00714	1.43
C*16:46	0.00714	1.43
C*17:01	0.0857	15.7
C*17:30	0.00714	1.43
C*18:01	0.00714	1.43
DPB1*01:01	0.193	34.3
DPB1*02:01	0.179	31.4
DPB1*03:01	0.15	25.7
DPB1*04:01	0.0929	14.3
DPB1*04:02	0.0143	2.86
DPB1*05:01	0.00714	1.43
DPB1*105:01	0.0714	12.9
DPB1*107:01	0.00714	1.43
DPB1*11:01	0.0286	5.71
DPB1*124:01	0.0143	2.86
DPB1*13:01	0.0214	4.29
DPB1*131:01	0.0143	2.86
DPB1*133:01	0.00714	1.43
DPB1*14:01	0.00714	1.43
DPB1*15:01	0.0143	2.86
DPB1*17:01	0.0714	12.9
DPB1*18:01	0.0429	8.57
DPB1*233:01	0.00714	1.43
DPB1*30:01	0.0143	2.86
DPB1*40:01	0.0143	2.86
DPB1*463:01	0.00714	1.43
DPB1*55:01	0.0214	4.29
DQB1*02:01	0.15	25.7
DQB1*02:02	0.0643	11.4
DQB1*03:01	0.157	30
DQB1*03:02	0.0357	7.14
DQB1*03:03	0.00714	1.43
DQB1*03:19	0.0143	2.86
DQB1*04:02	0.0929	18.6
DQB1*05:01	0.171	30
DQB1*05:03	0.0143	2.86
DQB1*06:02	0.114	18.6
DQB1*06:03	0.0143	2.86
DQB1*06:04	0.0714	14.3
DQB1*06:08	0.0143	2.86
DQB1*06:09	0.0786	15.7
DRB1*01:02	0.1	17.1
DRB1*03:01	0.121	21.4
DRB1*03:02	0.0571	11.4
DRB1*04:01	0.00714	1.43
DRB1*04:05	0.0286	4.29
DRB1*04:10	0.00714	1.43
DRB1*07:01	0.0786	15.7
DRB1*08:04	0.0571	11.4
DRB1*09:01	0.0286	5.71
DRB1*10:01	0.0286	5.71
DRB1*11:01	0.0714	14.3
DRB1*11:02	0.0429	8.57
DRB1*11:04	0.0214	4.29
DRB1*11:189	0.00714	1.43
DRB1*12:01	0.00714	1.43
DRB1*13:01	0.0286	5.71
DRB1*13:02	0.15	27.1
DRB1*13:03	0.05	10
DRB1*14:04	0.00714	1.43
DRB1*14:54	0.0214	4.29
DRB1*15:03	0.0786	11.4
