# Supplementary material for: HLA-A, -B, -C, -DPB1, -DQB1 and -DRB1 allele frequencies of North Tanzanian Maasai
Source: Hum Immunol. Author manuscript; Available in PMC 2025 Oct 22. (PMC7618281; doi:10.1016/j.humimm.2022.10.008)
Supplement: 4 [file EMS209636-supplement-4.csv]

Haplotype	Freq %
A*68:02-B*18:01-C*07:04-DPB1*04:01-DQB1*04:02-DRB1*08:04	1.278
A*02:05-B*51:01-C*16:01-DPB1*13:01-DQB1*02:01-DRB1*03:01	1.1182
A*68:02-B*53:01-C*06:02-DPB1*03:01-DQB1*06:04-DRB1*13:02	1.1182
A*02:01-B*15:03-C*02:10-DPB1*01:01-DQB1*03:19-DRB1*11:01	0.9585
A*02:01-B*41:01-C*17:01-DPB1*03:01-DQB1*03:01-DRB1*13:03	0.9585
A*01:01-B*45:01-C*06:02-DPB1*03:01-DQB1*06:04-DRB1*13:02	0.7987
A*02:01-B*44:03-C*14:03-DPB1*14:01-DQB1*02:02-DRB1*07:01	0.7987
A*02:01-B*47:03-C*07:01-DPB1*03:01-DQB1*06:09-DRB1*13:02	0.7987
A*24:02-B*49:01-C*07:01-DPB1*30:01-DQB1*06:04-DRB1*13:02	0.7987
A*30:01-B*42:01-C*17:01-DPB1*01:01-DQB1*04:02-DRB1*03:02	0.7987
A*32:01-B*58:02-C*06:02-DPB1*55:01-DQB1*05:01-DRB1*14:54	0.7987
A*68:02-B*15:10-C*08:04-DPB1*105:01-DQB1*06:03-DRB1*13:01	0.7987
A*01:01-B*37:01-C*06:02-DPB1*15:01-DQB1*02:01-DRB1*03:01	0.639
A*02:01-B*51:01-C*16:01-DPB1*04:01-DQB1*06:09-DRB1*13:02	0.639
A*02:05-B*27:03-C*02:02-DPB1*01:01-DQB1*04:02-DRB1*08:04	0.639
A*02:05-B*57:03-C*07:01-DPB1*02:01-DQB1*06:02-DRB1*15:03	0.639
A*24:02-B*35:02-C*04:01-DPB1*14:01-DQB1*03:01-DRB1*11:04	0.639
A*29:02-B*45:01-C*06:02-DPB1*18:01-DQB1*03:01-DRB1*11:02	0.639
A*30:10-B*13:02-C*06:02-DPB1*02:01-DQB1*02:02-DRB1*07:01	0.639
A*30:10-B*53:01-C*06:02-DPB1*17:01-DQB1*03:02-DRB1*14:54	0.639
A*31:04-B*35:01-C*15:05-DPB1*02:01-DQB1*06:04-DRB1*13:02	0.639
A*33:01-B*15:10-C*03:04-DPB1*01:01-DQB1*02:01-DRB1*03:01	0.639
A*68:02-B*07:02-C*15:05-DPB1*03:01-DQB1*02:01-DRB1*03:01	0.639
A*01:01-B*08:01-C*07:04-DPB1*02:01-DQB1*06:09-DRB1*13:02	0.4792
A*01:01-B*08:01-C*07:04-DPB1*03:01-DQB1*06:09-DRB1*13:02	0.4792
A*01:01-B*45:01-C*06:02-DPB1*55:01-DQB1*02:01-DRB1*07:01	0.4792
A*02:01-B*40:16-C*08:02-DPB1*04:02-DQB1*02:02-DRB1*07:01	0.4792
A*02:02-B*58:02-C*06:02-DPB1*105:01-DQB1*03:01-DRB1*11:02	0.4792
A*23:01-B*18:01-C*05:01-DPB1*03:01-DQB1*05:01-DRB1*10:01	0.4792
A*23:01-B*81:01-C*18:01-DPB1*01:01-DQB1*03:19-DRB1*11:02	0.4792
A*24:02-B*58:01-C*06:02-DPB1*09:01-DQB1*06:02-DRB1*15:03	0.4792
A*26:01-B*18:01-C*07:04-DPB1*11:01-DQB1*03:01-DRB1*11:04	0.4792
A*30:01-B*07:02-C*07:02-DPB1*02:01-DQB1*06:02-DRB1*15:03	0.4792
A*30:04-B*44:03-C*04:01-DPB1*01:01-DQB1*02:01-DRB1*07:01	0.4792
A*31:04-B*47:03-C*07:01-DPB1*17:01-DQB1*03:01-DRB1*11:02	0.4792
A*68:02-B*07:02-C*07:02-DPB1*01:01-DQB1*03:19-DRB1*11:01	0.4792
A*74:01-B*49:01-C*07:01-DPB1*01:01-DQB1*06:04-DRB1*13:02	0.4792
A*01:01-B*07:02-C*07:04-DPB1*02:01-DQB1*06:02-DRB1*15:03	0.3195
A*01:01-B*08:01-C*07:04-DPB1*02:01-DQB1*03:02-DRB1*13:02	0.3195
A*01:01-B*41:01-C*17:01-DPB1*04:01-DQB1*06:04-DRB1*13:02	0.3195
A*01:01-B*57:03-C*16:01-DPB1*02:01-DQB1*06:02-DRB1*15:03	0.3195
A*01:03-B*18:01-C*07:04-DPB1*02:01-DQB1*03:02-DRB1*04:01	0.3195
A*01:03-B*53:01-C*04:01-DPB1*17:01-DQB1*02:01-DRB1*03:01	0.3195
A*01:09-B*44:15-C*04:07-DPB1*04:01-DQB1*06:02-DRB1*15:03	0.3195
A*02:01-B*15:03-C*02:10-DPB1*39:01-DQB1*03:19-DRB1*11:01	0.3195
A*02:01-B*15:17-C*07:01-DPB1*04:01-DQB1*03:02-DRB1*04:01	0.3195
A*02:01-B*47:01-C*06:02-DPB1*04:01-DQB1*02:02-DRB1*07:01	0.3195
A*02:02-B*15:03-C*02:10-DPB1*01:01-DQB1*05:01-DRB1*10:01	0.3195
A*02:02-B*58:02-C*06:02-DPB1*04:01-DQB1*05:01-DRB1*01:02	0.3195
A*02:05-B*08:01-C*07:01-DPB1*105:01-DQB1*02:01-DRB1*03:01	0.3195
A*02:05-B*49:01-C*07:01-DPB1*01:01-DQB1*04:02-DRB1*03:02	0.3195
A*02:05-B*51:01-C*16:01-DPB1*107:01-DQB1*02:01-DRB1*03:01	0.3195
A*02:05-B*51:01-C*16:01-DPB1*463:01-DQB1*02:01-DRB1*03:01	0.3195
A*03:01-B*51:01-C*14:02-DPB1*02:01-DQB1*06:09-DRB1*13:02	0.3195
A*03:01-B*58:02-C*06:02-DPB1*04:01-DQB1*06:02-DRB1*13:01	0.3195
A*23:01-B*81:01-C*04:01-DPB1*01:01-DQB1*03:19-DRB1*11:02	0.3195
A*24:02-B*35:02-C*04:01-DPB1*55:01-DQB1*03:01-DRB1*11:04	0.3195
A*24:02-B*41:01-C*17:01-DPB1*03:01-DQB1*02:01-DRB1*03:01	0.3195
A*29:02-B*08:01-C*17:01-DPB1*03:01-DQB1*06:04-DRB1*13:02	0.3195
A*29:02-B*15:17-C*17:01-DPB1*30:01-DQB1*02:01-DRB1*03:01	0.3195
A*29:02-B*42:01-C*17:01-DPB1*13:01-DQB1*04:02-DRB1*03:02	0.3195
A*30:01-B*08:01-C*07:02-DPB1*02:01-DQB1*05:03-DRB1*15:03	0.3195
A*30:01-B*35:01-C*07:05-DPB1*11:01-DQB1*03:01-DRB1*13:03	0.3195
A*30:01-B*42:01-C*17:01-DPB1*01:01-DQB1*05:01-DRB1*13:01	0.3195
A*30:01-B*42:01-C*17:01-DPB1*02:01-DQB1*05:01-DRB1*15:03	0.3195
A*30:02-B*45:01-C*07:01-DPB1*55:01-DQB1*06:02-DRB1*15:03	0.3195
A*30:04-B*47:01-C*06:02-DPB1*03:01-DQB1*03:01-DRB1*08:04	0.3195
A*33:03-B*58:01-C*07:01-DPB1*17:01-DQB1*02:01-DRB1*03:01	0.3195
A*34:02-B*44:03-C*07:01-DPB1*105:01-DQB1*06:09-DRB1*13:02	0.3195
A*36:01-B*58:01-C*16:01-DPB1*01:01-DQB1*03:02-DRB1*11:01	0.3195
A*66:01-B*07:02-C*07:02-DPB1*02:01-DQB1*05:01-DRB1*01:02	0.3195
A*66:01-B*58:02-C*06:02-DPB1*04:02-DQB1*02:02-DRB1*07:01	0.3195
A*66:01-B*58:02-C*06:02-DPB1*13:01-DQB1*06:03-DRB1*13:01	0.3195
A*66:01-B*58:02-C*06:02-DPB1*19:01-DQB1*06:02-DRB1*13:01	0.3195
A*68:02-B*13:02-C*06:02-DPB1*03:01-DQB1*03:01-DRB1*13:03	0.3195
A*68:02-B*15:10-C*03:04-DPB1*01:01-DQB1*02:01-DRB1*03:01	0.3195
A*68:02-B*15:10-C*03:04-DPB1*02:01-DQB1*06:02-DRB1*11:01	0.3195
A*68:02-B*39:10-C*12:03-DPB1*02:01-DQB1*03:01-DRB1*08:04	0.3195
A*68:02-B*39:24-C*07:01-DPB1*04:02-DQB1*06:04-DRB1*13:02	0.3195
A*68:02-B*41:01-C*17:01-DPB1*15:01-DQB1*02:01-DRB1*03:01	0.3195
A*68:02-B*47:03-C*07:01-DPB1*01:01-DQB1*06:08-DRB1*13:01	0.3195
A*68:02-B*53:01-C*04:01-DPB1*17:01-DQB1*02:02-DRB1*09:01	0.3195
A*68:02-B*53:01-C*06:02-DPB1*55:01-DQB1*06:04-DRB1*13:02	0.3195
A*30:02-B*45:01-C*16:01-DPB1*13:01-DQB1*06:02-DRB1*11:01	0.1598
A*01:01-B*08:01-C*03:04-DPB1*01:01-DQB1*02:02-DRB1*07:01	0.1597
A*01:01-B*08:01-C*07:04-DPB1*02:01-DQB1*06:03-DRB1*13:02	0.1597
A*01:01-B*08:01-C*07:04-DPB1*04:01-DQB1*06:09-DRB1*13:02	0.1597
A*01:01-B*08:01-C*07:04-DPB1*17:01-DQB1*06:09-DRB1*13:02	0.1597
A*01:01-B*08:01-C*07:181-DPB1*04:01-DQB1*06:09-DRB1*13:02	0.1597
A*01:01-B*08:01-C*07:181-DPB1*233:01-DQB1*05:01-DRB1*03:01	0.1597
A*01:01-B*08:01-C*07:328-DPB1*03:01-DQB1*06:04-DRB1*13:02	0.1597
A*01:01-B*08:01-C*07:328-DPB1*124:01-DQB1*05:01-DRB1*13:03	0.1597
A*01:01-B*14:02-C*08:02-DPB1*105:01-DQB1*03:01-DRB1*08:04	0.1597
A*01:01-B*15:03-C*07:01-DPB1*03:01-DQB1*04:02-DRB1*08:04	0.1597
A*01:01-B*15:03-C*16:04-DPB1*01:01-DQB1*02:01-DRB1*07:01	0.1597
A*01:01-B*15:10-C*04:03-DPB1*463:01-DQB1*02:01-DRB1*03:01	0.1597
A*01:01-B*18:01-C*04:01-DPB1*04:01-DQB1*06:04-DRB1*01:02	0.1597
A*01:01-B*18:01-C*07:328-DPB1*02:01-DQB1*05:01-DRB1*13:02	0.1597
A*01:01-B*37:01-C*04:04-DPB1*04:01-DQB1*05:01-DRB1*01:02	0.1597
A*01:01-B*39:10-C*12:03-DPB1*03:01-DQB1*02:02-DRB1*04:05	0.1597
A*01:01-B*40:12-C*07:01-DPB1*03:01-DQB1*03:01-DRB1*08:04	0.1597
A*01:01-B*41:01-C*06:15-DPB1*55:01-DQB1*05:01-DRB1*01:02	0.1597
A*01:01-B*41:01-C*07:01-DPB1*02:01-DQB1*06:02-DRB1*01:02	0.1597
A*01:01-B*41:01-C*07:95-DPB1*02:01-DQB1*04:02-DRB1*03:02	0.1597
A*01:01-B*42:01-C*07:328-DPB1*17:01-DQB1*06:09-DRB1*13:02	0.1597
A*01:01-B*42:01-C*17:01-DPB1*107:01-DQB1*04:02-DRB1*03:02	0.1597
A*01:01-B*42:08-C*07:04-DPB1*01:01-DQB1*03:19-DRB1*11:01	0.1597
A*01:01-B*45:01-C*06:02-DPB1*03:01-DQB1*03:01-DRB1*08:04	0.1597
A*01:01-B*45:01-C*06:66-DPB1*17:01-DQB1*06:09-DRB1*13:02	0.1597
A*01:01-B*45:01-C*07:328-DPB1*03:01-DQB1*02:01-DRB1*13:02	0.1597
A*01:01-B*57:03-C*07:01-DPB1*55:01-DQB1*06:02-DRB1*15:03	0.1597
A*01:01-B*57:03-C*07:181-DPB1*02:01-DQB1*03:02-DRB1*04:01	0.1597
A*01:01-B*57:03-C*07:22-DPB1*55:01-DQB1*06:02-DRB1*11:04	0.1597
A*01:01-B*58:01-C*03:02-DPB1*04:02-DQB1*06:02-DRB1*15:03	0.1597
A*01:01-B*58:01-C*03:33-DPB1*02:01-DQB1*06:02-DRB1*15:03	0.1597
A*01:01-B*58:01-C*06:02-DPB1*55:01-DQB1*06:02-DRB1*15:03	0.1597
A*01:01-B*58:02-C*06:02-DPB1*39:01-DQB1*03:01-DRB1*11:02	0.1597
A*01:01-B*58:02-C*07:249-DPB1*02:01-DQB1*05:01-DRB1*04:05	0.1597
A*01:01-B*81:01-C*03:33-DPB1*01:01-DQB1*03:19-DRB1*11:01	0.1597
A*01:01-B*81:01-C*04:01-DPB1*01:01-DQB1*03:01-DRB1*11:01	0.1597
A*01:01-B*81:01-C*18:01-DPB1*01:01-DQB1*03:19-DRB1*11:01	0.1597
A*01:02-B*15:03-C*02:10-DPB1*03:01-DQB1*03:19-DRB1*11:01	0.1597
A*01:02-B*41:01-C*17:01-DPB1*15:01-DQB1*06:85-DRB1*13:02	0.1597
A*01:02-B*56:01-C*07:170-DPB1*17:01-DQB1*02:01-DRB1*03:01	0.1597
A*01:02-B*57:03-C*01:11-DPB1*17:01-DQB1*02:01-DRB1*03:01	0.1597
A*01:03-B*07:02-C*07:02-DPB1*11:01-DQB1*02:01-DRB1*03:01	0.1597
A*01:03-B*07:235-C*16:10-DPB1*02:01-DQB1*03:01-DRB1*08:04	0.1597
A*01:03-B*15:10-C*07:02-DPB1*11:01-DQB1*02:01-DRB1*03:01	0.1597
A*01:03-B*18:06-C*07:181-DPB1*03:01-DQB1*02:01-DRB1*03:01	0.1597
A*01:03-B*41:01-C*07:01-DPB1*04:01-DQB1*02:02-DRB1*13:02	0.1597
A*01:03-B*47:01-C*06:02-DPB1*03:01-DQB1*05:01-DRB1*01:01	0.1597
A*01:03-B*53:01-C*07:04-DPB1*17:01-DQB1*02:01-DRB1*03:01	0.1597
A*01:03-B*53:01-C*07:181-DPB1*17:01-DQB1*02:01-DRB1*11:01	0.1597
A*01:03-B*53:01-C*07:328-DPB1*414:01-DQB1*02:01-DRB1*03:01	0.1597
A*01:03-B*56:01-C*01:02-DPB1*30:01-DQB1*02:01-DRB1*03:01	0.1597
A*01:03-B*57:02-C*06:02-DPB1*124:01-DQB1*03:02-DRB1*04:05	0.1597
A*01:09-B*41:01-C*17:30-DPB1*04:01-DQB1*02:01-DRB1*15:03	0.1597
A*01:09-B*44:15-C*04:07-DPB1*01:01-DQB1*06:02-DRB1*15:03	0.1597
A*01:09-B*44:15-C*04:07-DPB1*04:01-DQB1*05:01-DRB1*01:02	0.1597
A*01:09-B*57:02-C*07:76-DPB1*04:01-DQB1*06:02-DRB1*15:03	0.1597
A*02:01-B*07:02-C*04:01-DPB1*04:01-DQB1*03:01-DRB1*11:01	0.1597
A*02:01-B*07:02-C*07:01-DPB1*04:01-DQB1*06:09-DRB1*11:189	0.1597
A*02:01-B*08:01-C*06:66-DPB1*55:01-DQB1*02:01-DRB1*07:01	0.1597
A*02:01-B*08:01-C*07:328-DPB1*03:01-DQB1*02:01-DRB1*03:01	0.1597
A*02:01-B*14:02-C*03:04-DPB1*04:01-DQB1*02:01-DRB1*03:01	0.1597
A*02:01-B*14:02-C*08:02-DPB1*02:01-DQB1*02:01-DRB1*03:01	0.1597
A*02:01-B*14:02-C*08:02-DPB1*04:02-DQB1*06:03-DRB1*13:01	0.1597
A*02:01-B*15:03-C*02:02-DPB1*01:01-DQB1*03:19-DRB1*11:01	0.1597
A*02:01-B*15:03-C*16:01-DPB1*03:01-DQB1*02:01-DRB1*03:01	0.1597
A*02:01-B*15:03-C*17:01-DPB1*01:01-DQB1*04:02-DRB1*11:01	0.1597
A*02:01-B*35:01-C*04:01-DPB1*18:01-DQB1*05:01-DRB1*01:02	0.1597
A*02:01-B*39:10-C*12:03-DPB1*05:01-DQB1*02:01-DRB1*03:01	0.1597
A*02:01-B*39:24-C*17:01-DPB1*02:01-DQB1*06:04-DRB1*07:01	0.1597
A*02:01-B*40:16-C*06:02-DPB1*105:01-DQB1*02:02-DRB1*01:02	0.1597
A*02:01-B*41:01-C*04:143-DPB1*01:01-DQB1*02:01-DRB1*07:01	0.1597
A*02:01-B*41:01-C*07:328-DPB1*233:01-DQB1*03:01-DRB1*11:01	0.1597
A*02:01-B*41:01-C*16:08-DPB1*02:01-DQB1*03:01-DRB1*04:01	0.1597
A*02:01-B*44:03-C*04:113-DPB1*03:01-DQB1*06:09-DRB1*13:02	0.1597
A*02:01-B*44:03-C*04:18-DPB1*55:01-DQB1*06:04-DRB1*11:04	0.1597
A*02:01-B*45:01-C*02:09-DPB1*02:01-DQB1*04:02-DRB1*08:04	0.1597
A*02:01-B*45:01-C*06:11-DPB1*124:01-DQB1*03:01-DRB1*11:02	0.1597
A*02:01-B*45:01-C*06:11-DPB1*19:01-DQB1*03:01-DRB1*14:54	0.1597
A*02:01-B*45:01-C*07:312-DPB1*131:01-DQB1*03:01-DRB1*03:01	0.1597
A*02:01-B*47:03-C*07:01-DPB1*01:01-DQB1*04:02-DRB1*15:03	0.1597
A*02:01-B*47:03-C*07:06-DPB1*55:01-DQB1*02:01-DRB1*11:01	0.1597
A*02:01-B*48:15-C*06:02-DPB1*03:01-DQB1*06:58-DRB1*13:02	0.1597
A*02:01-B*48:15-C*17:02-DPB1*03:01-DQB1*03:01-DRB1*13:03	0.1597
A*02:01-B*49:01-C*07:01-DPB1*04:01-DQB1*02:01-DRB1*03:01	0.1597
A*02:01-B*51:01-C*16:01-DPB1*02:01-DQB1*06:02-DRB1*13:02	0.1597
A*02:01-B*51:01-C*16:08-DPB1*03:01-DQB1*03:01-DRB1*13:03	0.1597
A*02:01-B*53:01-C*04:01-DPB1*01:01-DQB1*03:01-DRB1*13:03	0.1597
A*02:01-B*53:01-C*04:01-DPB1*01:01-DQB1*03:19-DRB1*08:04	0.1597
A*02:01-B*53:01-C*06:02-DPB1*03:01-DQB1*02:02-DRB1*04:05	0.1597
A*02:01-B*53:01-C*07:01-DPB1*04:02-DQB1*06:09-DRB1*03:01	0.1597
A*02:01-B*57:02-C*08:13-DPB1*105:01-DQB1*06:09-DRB1*13:02	0.1597
A*02:01-B*57:03-C*07:01-DPB1*03:01-DQB1*05:01-DRB1*14:54	0.1597
A*02:01-B*57:03-C*16:04-DPB1*02:01-DQB1*02:01-DRB1*03:01	0.1597
A*02:01-B*81:01-C*06:02-DPB1*02:01-DQB1*02:02-DRB1*09:01	0.1597
A*02:02-B*07:02-C*17:01-DPB1*01:01-DQB1*02:01-DRB1*03:01	0.1597
A*02:02-B*35:01-C*07:04-DPB1*04:02-DQB1*05:01-DRB1*11:01	0.1597
A*02:02-B*41:01-C*06:02-DPB1*105:01-DQB1*05:01-DRB1*03:01	0.1597
A*02:02-B*42:02-C*17:01-DPB1*02:01-DQB1*02:01-DRB1*03:01	0.1597
A*02:02-B*57:03-C*07:01-DPB1*02:01-DQB1*03:19-DRB1*11:02	0.1597
A*02:02-B*57:03-C*07:371-DPB1*15:01-DQB1*06:02-DRB1*15:03	0.1597
A*02:02-B*58:02-C*04:01-DPB1*01:01-DQB1*02:02-DRB1*07:01	0.1597
A*02:02-B*58:02-C*06:02-DPB1*01:01-DQB1*02:02-DRB1*07:01	0.1597
A*02:02-B*58:02-C*06:137-DPB1*17:01-DQB1*05:01-DRB1*01:02	0.1597
A*02:05-B*08:01-C*07:01-DPB1*04:02-DQB1*02:01-DRB1*03:01	0.1597
A*02:05-B*27:03-C*02:09-DPB1*81:01-DQB1*03:01-DRB1*08:04	0.1597
A*02:05-B*42:01-C*02:10-DPB1*01:01-DQB1*03:01-DRB1*03:02	0.1597
A*02:05-B*42:01-C*07:01-DPB1*03:01-DQB1*03:02-DRB1*03:02	0.1597
A*02:05-B*49:01-C*07:01-DPB1*30:01-DQB1*06:04-DRB1*13:02	0.1597
A*02:05-B*51:01-C*06:76-DPB1*17:01-DQB1*03:01-DRB1*11:01	0.1597
A*02:05-B*51:01-C*08:13-DPB1*55:01-DQB1*02:01-DRB1*15:03	0.1597
A*02:05-B*57:02-C*07:406-DPB1*17:01-DQB1*03:02-DRB1*13:02	0.1597
A*02:05-B*58:01-C*06:04-DPB1*17:01-DQB1*06:04-DRB1*08:04	0.1597
A*02:05-B*58:02-C*06:02-DPB1*04:01-DQB1*06:02-DRB1*13:01	0.1597
A*02:05-B*58:02-C*06:66-DPB1*133:01-DQB1*06:03-DRB1*13:01	0.1597
A*02:14-B*15:03-C*02:10-DPB1*04:01-DQB1*06:09-DRB1*13:02	0.1597
A*02:14-B*18:03-C*04:01-DPB1*105:01-DQB1*05:01-DRB1*04:10	0.1597
A*02:14-B*18:03-C*04:01-DPB1*14:01-DQB1*02:01-DRB1*03:01	0.1597
A*02:14-B*81:01-C*07:01-DPB1*11:01-DQB1*02:02-DRB1*01:02	0.1597
A*02:22-B*81:01-C*06:02-DPB1*18:01-DQB1*05:01-DRB1*12:01	0.1597
A*03:01-B*14:02-C*08:02-DPB1*02:01-DQB1*06:03-DRB1*13:01	0.1597
A*03:01-B*15:03-C*02:10-DPB1*17:01-DQB1*06:03-DRB1*01:02	0.1597
A*03:01-B*15:03-C*18:01-DPB1*04:01-DQB1*06:02-DRB1*14:54	0.1597
A*03:01-B*35:01-C*06:02-DPB1*02:01-DQB1*06:02-DRB1*14:04	0.1597
A*03:01-B*35:01-C*07:05-DPB1*17:01-DQB1*02:02-DRB1*09:01	0.1597
A*03:01-B*41:01-C*15:05-DPB1*03:01-DQB1*02:01-DRB1*03:01	0.1597
A*03:01-B*44:03-C*08:02-DPB1*02:01-DQB1*03:01-DRB1*13:03	0.1597
A*03:01-B*45:01-C*16:01-DPB1*18:01-DQB1*05:01-DRB1*11:02	0.1597
A*03:01-B*45:01-C*18:01-DPB1*15:01-DQB1*06:02-DRB1*15:03	0.1597
A*03:01-B*45:07-C*16:07-DPB1*02:01-DQB1*06:02-DRB1*01:02	0.1597
A*03:01-B*47:01-C*06:02-DPB1*03:01-DQB1*02:01-DRB1*07:01	0.1597
A*03:01-B*47:03-C*06:02-DPB1*02:01-DQB1*06:02-DRB1*13:01	0.1597
A*03:01-B*47:03-C*06:22-DPB1*13:01-DQB1*06:04-DRB1*01:02	0.1597
A*03:01-B*49:01-C*03:04-DPB1*105:01-DQB1*03:02-DRB1*12:01	0.1597
A*03:01-B*49:01-C*06:02-DPB1*17:01-DQB1*02:02-DRB1*07:01	0.1597
A*03:01-B*51:01-C*16:02-DPB1*04:01-DQB1*03:01-DRB1*04:08	0.1597
A*03:01-B*53:01-C*04:01-DPB1*105:01-DQB1*03:19-DRB1*08:04	0.1597
A*03:01-B*53:01-C*04:39-DPB1*04:02-DQB1*03:02-DRB1*04:05	0.1597
A*03:01-B*53:01-C*06:02-DPB1*03:01-DQB1*06:09-DRB1*04:05	0.1597
A*03:01-B*53:01-C*06:02-DPB1*17:01-DQB1*03:02-DRB1*14:54	0.1597
A*03:01-B*53:01-C*07:18-DPB1*04:02-DQB1*06:04-DRB1*13:02	0.1597
A*03:01-B*53:01-C*07:65-DPB1*03:01-DQB1*03:02-DRB1*11:01	0.1597
A*03:01-B*53:25-C*06:02-DPB1*17:01-DQB1*03:02-DRB1*14:54	0.1597
A*03:01-B*58:01-C*07:136-DPB1*02:01-DQB1*06:09-DRB1*13:02	0.1597
A*03:01-B*58:02-C*06:02-DPB1*01:01-DQB1*06:04-DRB1*13:01	0.1597
A*03:01-B*58:02-C*07:05-DPB1*105:01-DQB1*06:04-DRB1*15:03	0.1597
A*03:26-B*15:03-C*02:09-DPB1*02:01-DQB1*02:01-DRB1*03:01	0.1597
A*23:01-B*13:02-C*06:02-DPB1*463:01-DQB1*05:01-DRB1*10:01	0.1597
A*23:01-B*13:02-C*16:01-DPB1*01:01-DQB1*03:01-DRB1*13:03	0.1597
A*23:01-B*15:17-C*07:04-DPB1*105:01-DQB1*02:01-DRB1*07:01	0.1597
A*23:01-B*41:01-C*17:01-DPB1*04:01-DQB1*03:01-DRB1*11:04	0.1597
A*23:01-B*45:01-C*06:02-DPB1*17:01-DQB1*03:01-DRB1*03:01	0.1597
A*23:01-B*47:03-C*06:02-DPB1*02:01-DQB1*02:01-DRB1*13:02	0.1597
A*23:01-B*49:01-C*06:02-DPB1*01:01-DQB1*05:03-DRB1*14:01	0.1597
A*23:01-B*51:01-C*16:46-DPB1*131:01-DQB1*02:02-DRB1*07:01	0.1597
A*23:01-B*51:01-C*16:46-DPB1*17:01-DQB1*05:01-DRB1*01:02	0.1597
A*23:01-B*53:01-C*06:02-DPB1*17:01-DQB1*05:01-DRB1*14:54	0.1597
A*23:01-B*57:02-C*08:02-DPB1*105:01-DQB1*02:01-DRB1*03:01	0.1597
A*24:02-B*13:03-C*06:27-DPB1*04:02-DQB1*06:02-DRB1*03:02	0.1597
A*24:02-B*14:01-C*07:65-DPB1*17:01-DQB1*05:01-DRB1*10:01	0.1597
A*24:02-B*18:01-C*06:02-DPB1*463:01-DQB1*05:01-DRB1*01:02	0.1597
A*24:02-B*18:01-C*07:01-DPB1*02:01-DQB1*05:01-DRB1*01:02	0.1597
A*24:02-B*18:01-C*07:01-DPB1*04:01-DQB1*06:03-DRB1*03:02	0.1597
A*24:02-B*18:01-C*07:91-DPB1*04:01-DQB1*02:01-DRB1*03:01	0.1597
A*24:02-B*27:03-C*07:22-DPB1*04:01-DQB1*02:01-DRB1*03:01	0.1597
A*24:02-B*35:01-C*04:01-DPB1*40:01-DQB1*03:01-DRB1*11:04	0.1597
A*24:02-B*35:02-C*04:18-DPB1*30:01-DQB1*06:04-DRB1*13:02	0.1597
A*24:02-B*35:02-C*07:22-DPB1*55:01-DQB1*03:01-DRB1*15:03	0.1597
A*24:02-B*35:02-C*17:17-DPB1*55:01-DQB1*04:02-DRB1*03:02	0.1597
A*24:02-B*53:01-C*07:328-DPB1*02:01-DQB1*06:09-DRB1*13:02	0.1597
A*26:01-B*15:03-C*04:01-DPB1*02:01-DQB1*06:02-DRB1*15:03	0.1597
A*26:01-B*47:03-C*07:01-DPB1*13:01-DQB1*02:02-DRB1*07:01	0.1597
A*26:01-B*58:02-C*04:01-DPB1*04:01-DQB1*06:03-DRB1*04:05	0.1597
A*26:12-B*07:02-C*07:02-DPB1*105:01-DQB1*03:01-DRB1*08:04	0.1597
A*26:12-B*35:02-C*04:01-DPB1*02:01-DQB1*02:02-DRB1*07:01	0.1597
A*26:30-B*35:01-C*06:02-DPB1*04:01-DQB1*02:01-DRB1*07:01	0.1597
A*26:30-B*41:01-C*06:02-DPB1*03:01-DQB1*05:01-DRB1*07:01	0.1597
A*26:30-B*41:01-C*07:01-DPB1*11:01-DQB1*05:01-DRB1*01:02	0.1597
A*26:30-B*44:03-C*06:02-DPB1*02:01-DQB1*02:01-DRB1*07:01	0.1597
A*26:30-B*45:01-C*04:01-DPB1*55:01-DQB1*02:01-DRB1*13:02	0.1597
A*26:30-B*45:01-C*06:02-DPB1*04:01-DQB1*02:01-DRB1*08:04	0.1597
A*29:01-B*14:02-C*04:01-DPB1*03:01-DQB1*03:01-DRB1*08:04	0.1597
A*29:01-B*44:15-C*07:76-DPB1*15:01-DQB1*06:02-DRB1*15:03	0.1597
A*29:01-B*47:01-C*07:04-DPB1*01:01-DQB1*02:01-DRB1*03:01	0.1597
A*29:01-B*47:02-C*07:04-DPB1*01:01-DQB1*04:02-DRB1*07:01	0.1597
A*29:01-B*53:01-C*06:02-DPB1*13:01-DQB1*02:02-DRB1*13:02	0.1597
A*29:02-B*07:04-C*07:05-DPB1*18:01-DQB1*02:01-DRB1*03:01	0.1597
A*29:02-B*07:05-C*15:05-DPB1*02:01-DQB1*03:01-DRB1*01:02	0.1597
A*29:02-B*13:02-C*06:27-DPB1*15:01-DQB1*03:01-DRB1*01:01	0.1597
A*29:02-B*15:17-C*17:01-DPB1*105:01-DQB1*06:09-DRB1*10:01	0.1597
A*29:02-B*18:01-C*17:01-DPB1*01:01-DQB1*04:02-DRB1*04:10	0.1597
A*29:02-B*35:87-C*07:02-DPB1*01:01-DQB1*03:01-DRB1*03:02	0.1597
A*29:02-B*39:10-C*12:03-DPB1*01:01-DQB1*02:02-DRB1*07:01	0.1597
A*29:02-B*42:01-C*17:17-DPB1*17:01-DQB1*03:01-DRB1*11:04	0.1597
A*29:02-B*45:01-C*16:01-DPB1*03:01-DQB1*02:01-DRB1*07:01	0.1597
A*29:02-B*47:03-C*07:06-DPB1*14:01-DQB1*04:02-DRB1*13:01	0.1597
A*29:02-B*49:01-C*07:65-DPB1*17:01-DQB1*03:01-DRB1*04:05	0.1597
A*29:02-B*53:01-C*02:02-DPB1*04:02-DQB1*03:01-DRB1*11:02	0.1597
A*29:02-B*53:01-C*02:02-DPB1*105:01-DQB1*03:01-DRB1*11:02	0.1597
A*29:02-B*53:01-C*06:76-DPB1*04:01-DQB1*02:01-DRB1*03:01	0.1597
A*29:02-B*53:01-C*07:01-DPB1*11:01-DQB1*05:01-DRB1*13:02	0.1597
A*29:02-B*58:01-C*07:06-DPB1*02:01-DQB1*03:01-DRB1*11:02	0.1597
A*29:02-B*81:01-C*17:01-DPB1*04:02-DQB1*04:02-DRB1*03:02	0.1597
A*29:15-B*27:03-C*02:02-DPB1*04:01-DQB1*02:01-DRB1*03:01	0.1597
A*30:01-B*08:01-C*04:01-DPB1*18:01-DQB1*04:02-DRB1*11:01	0.1597
A*30:01-B*08:01-C*07:02-DPB1*02:01-DQB1*03:01-DRB1*08:04	0.1597
A*30:01-B*08:01-C*07:02-DPB1*13:01-DQB1*05:03-DRB1*14:54	0.1597
A*30:01-B*13:03-C*01:11-DPB1*15:01-DQB1*06:02-DRB1*15:03	0.1597
A*30:01-B*14:14-C*07:05-DPB1*02:01-DQB1*06:02-DRB1*15:03	0.1597
A*30:01-B*15:10-C*03:04-DPB1*04:01-DQB1*06:04-DRB1*13:02	0.1597
A*30:01-B*15:10-C*04:01-DPB1*01:01-DQB1*06:02-DRB1*11:01	0.1597
A*30:01-B*35:01-C*04:01-DPB1*03:01-DQB1*04:02-DRB1*01:02	0.1597
A*30:01-B*35:01-C*07:05-DPB1*03:01-DQB1*05:01-DRB1*13:01	0.1597
A*30:01-B*35:01-C*07:05-DPB1*03:01-DQB1*06:04-DRB1*01:02	0.1597
A*30:01-B*35:01-C*07:14-DPB1*02:01-DQB1*06:02-DRB1*03:02	0.1597
A*30:01-B*41:01-C*07:01-DPB1*01:01-DQB1*03:19-DRB1*04:05	0.1597
A*30:01-B*42:01-C*17:01-DPB1*133:01-DQB1*06:02-DRB1*11:01	0.1597
A*30:01-B*42:01-C*17:30-DPB1*02:01-DQB1*05:01-DRB1*03:02	0.1597
A*30:01-B*45:01-C*06:02-DPB1*40:01-DQB1*05:03-DRB1*14:54	0.1597
A*30:01-B*45:01-C*16:01-DPB1*13:01-DQB1*03:01-DRB1*08:04	0.1597
A*30:01-B*49:01-C*06:02-DPB1*14:01-DQB1*06:04-DRB1*04:201	0.1597
A*30:01-B*49:01-C*17:01-DPB1*02:01-DQB1*03:19-DRB1*11:02	0.1597
A*30:01-B*57:03-C*01:35-DPB1*15:01-DQB1*06:02-DRB1*15:03	0.1597
A*30:01-B*58:01-C*03:02-DPB1*133:01-DQB1*06:02-DRB1*15:03	0.1597
A*30:02-B*08:01-C*07:01-DPB1*17:01-DQB1*02:01-DRB1*03:01	0.1597
A*30:02-B*13:02-C*06:02-DPB1*40:01-DQB1*06:02-DRB1*11:01	0.1597
A*30:02-B*15:03-C*06:04-DPB1*15:01-DQB1*05:01-DRB1*15:03	0.1597
A*30:02-B*15:10-C*03:04-DPB1*02:01-DQB1*05:01-DRB1*01:02	0.1597
A*30:02-B*44:15-C*06:02-DPB1*01:01-DQB1*03:19-DRB1*11:01	0.1597
A*30:02-B*45:01-C*06:02-DPB1*105:01-DQB1*03:19-DRB1*11:01	0.1597
A*30:02-B*45:01-C*16:04-DPB1*03:01-DQB1*05:01-DRB1*03:01	0.1597
A*30:02-B*45:01-C*16:24-DPB1*01:01-DQB1*04:02-DRB1*01:02	0.1597
A*30:02-B*53:01-C*04:01-DPB1*105:01-DQB1*05:01-DRB1*01:02	0.1597
A*30:02-B*53:01-C*06:02-DPB1*04:01-DQB1*05:01-DRB1*13:02	0.1597
A*30:02-B*57:03-C*04:01-DPB1*02:01-DQB1*06:02-DRB1*11:01	0.1597
A*30:02-B*57:03-C*06:15-DPB1*02:01-DQB1*05:01-DRB1*03:02	0.1597
A*30:02-B*57:03-C*07:170-DPB1*02:01-DQB1*05:01-DRB1*01:02	0.1597
A*30:02-B*58:02-C*16:01-DPB1*105:01-DQB1*03:01-DRB1*01:02	0.1597
A*30:04-B*14:02-C*05:01-DPB1*01:01-DQB1*06:09-DRB1*03:02	0.1597
A*30:04-B*39:24-C*07:01-DPB1*01:01-DQB1*03:02-DRB1*13:03	0.1597
A*30:04-B*41:01-C*02:09-DPB1*131:01-DQB1*06:03-DRB1*13:01	0.1597
A*30:04-B*41:01-C*07:249-DPB1*01:01-DQB1*03:02-DRB1*04:05	0.1597
A*30:04-B*44:03-C*04:01-DPB1*02:01-DQB1*02:01-DRB1*03:01	0.1597
A*30:04-B*44:03-C*04:143-DPB1*03:01-DQB1*03:01-DRB1*07:01	0.1597
A*30:04-B*45:01-C*08:04-DPB1*03:01-DQB1*04:02-DRB1*03:02	0.1597
A*30:04-B*57:03-C*08:13-DPB1*03:01-DQB1*06:02-DRB1*03:01	0.1597
A*30:04-B*58:02-C*06:02-DPB1*02:01-DQB1*03:01-DRB1*11:02	0.1597
A*30:08-B*41:01-C*07:01-DPB1*01:01-DQB1*03:19-DRB1*04:05	0.1597
A*30:09-B*53:01-C*04:01-DPB1*01:01-DQB1*06:02-DRB1*11:01	0.1597
A*30:09-B*58:02-C*06:02-DPB1*01:01-DQB1*04:02-DRB1*03:02	0.1597
A*30:09-B*58:02-C*06:02-DPB1*02:01-DQB1*06:02-DRB1*15:03	0.1597
A*30:10-B*13:02-C*06:02-DPB1*18:01-DQB1*03:03-DRB1*13:02	0.1597
A*30:10-B*35:01-C*06:02-DPB1*02:01-DQB1*03:02-DRB1*11:01	0.1597
A*30:10-B*49:01-C*06:157-DPB1*04:02-DQB1*06:04-DRB1*13:02	0.1597
A*31:04-B*45:01-C*06:02-DPB1*34:01-DQB1*06:09-DRB1*13:02	0.1597
A*31:04-B*45:01-C*15:05-DPB1*04:01-DQB1*06:04-DRB1*13:02	0.1597
A*31:06-B*42:01-C*17:01-DPB1*01:01-DQB1*04:02-DRB1*03:02	0.1597
A*32:01-B*40:12-C*08:04-DPB1*105:01-DQB1*03:01-DRB1*08:04	0.1597
A*32:01-B*41:01-C*06:137-DPB1*55:01-DQB1*03:02-DRB1*04:05	0.1597
A*32:01-B*58:02-C*08:02-DPB1*17:01-DQB1*05:01-DRB1*07:01	0.1597
A*32:01-B*81:01-C*05:11-DPB1*04:02-DQB1*06:09-DRB1*12:01	0.1597
A*33:01-B*15:10-C*03:04-DPB1*01:01-DQB1*05:01-DRB1*01:02	0.1597
A*33:01-B*15:10-C*03:04-DPB1*17:01-DQB1*02:01-DRB1*03:01	0.1597
A*33:03-B*07:02-C*07:02-DPB1*17:01-DQB1*05:01-DRB1*10:01	0.1597
A*33:03-B*14:01-C*08:02-DPB1*105:01-DQB1*06:04-DRB1*13:02	0.1597
A*33:03-B*41:01-C*17:01-DPB1*04:02-DQB1*02:01-DRB1*03:01	0.1597
A*33:03-B*42:01-C*18:01-DPB1*01:01-DQB1*06:04-DRB1*13:02	0.1597
A*33:03-B*45:01-C*06:02-DPB1*11:01-DQB1*05:01-DRB1*13:02	0.1597
A*33:03-B*53:01-C*08:02-DPB1*55:01-DQB1*06:09-DRB1*13:02	0.1597
A*33:03-B*58:02-C*06:02-DPB1*04:02-DQB1*06:02-DRB1*13:01	0.1597
A*33:03-B*58:02-C*06:02-DPB1*105:01-DQB1*03:01-DRB1*11:02	0.1597
A*33:03-B*81:01-C*04:01-DPB1*03:01-DQB1*06:04-DRB1*13:02	0.1597
A*33:03-B*81:01-C*18:01-DPB1*39:01-DQB1*06:04-DRB1*13:02	0.1597
A*34:02-B*18:01-C*02:10-DPB1*105:01-DQB1*03:19-DRB1*11:01	0.1597
A*34:02-B*35:02-C*04:01-DPB1*15:01-DQB1*05:01-DRB1*11:04	0.1597
A*34:02-B*39:10-C*12:03-DPB1*02:01-DQB1*02:01-DRB1*03:01	0.1597
A*34:02-B*40:12-C*04:04-DPB1*02:01-DQB1*06:09-DRB1*13:02	0.1597
A*34:02-B*40:12-C*04:04-DPB1*105:01-DQB1*06:09-DRB1*13:02	0.1597
A*34:02-B*40:12-C*04:04-DPB1*105:01-DQB1*06:88-DRB1*13:02	0.1597
A*34:02-B*47:01-C*06:02-DPB1*03:01-DQB1*02:01-DRB1*07:01	0.1597
A*36:01-B*08:01-C*07:04-DPB1*124:01-DQB1*06:04-DRB1*13:02	0.1597
A*36:01-B*15:10-C*04:01-DPB1*01:01-DQB1*02:01-DRB1*03:01	0.1597
A*36:01-B*18:01-C*07:01-DPB1*04:01-DQB1*05:01-DRB1*01:02	0.1597
A*36:01-B*39:10-C*12:112-DPB1*01:01-DQB1*03:01-DRB1*08:04	0.1597
A*36:01-B*41:01-C*17:01-DPB1*18:01-DQB1*06:02-DRB1*11:01	0.1597
A*36:01-B*53:01-C*04:01-DPB1*105:01-DQB1*02:02-DRB1*03:02	0.1597
A*36:01-B*53:01-C*04:04-DPB1*01:01-DQB1*02:01-DRB1*03:01	0.1597
A*36:01-B*53:01-C*04:04-DPB1*01:01-DQB1*04:02-DRB1*03:02	0.1597
A*36:01-B*53:01-C*04:177-DPB1*18:01-DQB1*03:01-DRB1*13:03	0.1597
A*36:01-B*53:01-C*04:46-DPB1*18:01-DQB1*03:01-DRB1*11:04	0.1597
A*36:01-B*53:01-C*06:22-DPB1*11:01-DQB1*05:01-DRB1*13:02	0.1597
A*36:01-B*53:01-C*07:02-DPB1*105:01-DQB1*06:02-DRB1*08:04	0.1597
A*36:01-B*53:01-C*08:04-DPB1*01:01-DQB1*04:02-DRB1*03:02	0.1597
A*36:01-B*58:01-C*07:01-DPB1*04:01-DQB1*05:01-DRB1*01:02	0.1597
A*36:01-B*81:01-C*03:04-DPB1*105:01-DQB1*04:02-DRB1*08:04	0.1597
A*36:01-B*81:01-C*04:01-DPB1*01:01-DQB1*06:02-DRB1*15:03	0.1597
A*66:01-B*35:01-C*06:66-DPB1*463:01-DQB1*02:01-DRB1*03:01	0.1597
A*66:01-B*58:02-C*06:02-DPB1*01:01-DQB1*06:02-DRB1*13:01	0.1597
A*66:01-B*58:02-C*06:02-DPB1*106:01-DQB1*03:01-DRB1*11:02	0.1597
A*66:01-B*58:02-C*06:02-DPB1*17:01-DQB1*02:02-DRB1*07:01	0.1597
A*66:01-B*58:02-C*06:02-DPB1*463:01-DQB1*02:02-DRB1*07:01	0.1597
A*66:01-B*58:02-C*06:157-DPB1*04:01-DQB1*02:02-DRB1*07:01	0.1597
A*68:01-B*07:02-C*07:02-DPB1*02:01-DQB1*05:01-DRB1*01:02	0.1597
A*68:01-B*07:02-C*07:02-DPB1*03:01-DQB1*05:01-DRB1*01:02	0.1597
A*68:01-B*07:05-C*15:05-DPB1*04:01-DQB1*05:01-DRB1*10:01	0.1597
A*68:01-B*40:12-C*06:02-DPB1*03:01-DQB1*05:01-DRB1*01:02	0.1597
A*68:01-B*49:01-C*04:04-DPB1*105:01-DQB1*06:04-DRB1*13:02	0.1597
A*68:01-B*81:01-C*08:04-DPB1*105:01-DQB1*05:01-DRB1*12:01	0.1597
A*68:02-B*07:02-C*17:01-DPB1*13:01-DQB1*04:02-DRB1*11:01	0.1597
A*68:02-B*07:05-C*07:05-DPB1*01:01-DQB1*06:02-DRB1*13:01	0.1597
A*68:02-B*08:01-C*07:02-DPB1*02:01-DQB1*06:03-DRB1*13:02	0.1597
A*68:02-B*13:02-C*06:02-DPB1*02:01-DQB1*05:01-DRB1*01:02	0.1597
A*68:02-B*13:02-C*06:02-DPB1*03:01-DQB1*05:01-DRB1*01:02	0.1597
A*68:02-B*13:02-C*06:02-DPB1*03:01-DQB1*05:01-DRB1*10:01	0.1597
A*68:02-B*13:02-C*16:01-DPB1*01:01-DQB1*05:01-DRB1*01:02	0.1597
A*68:02-B*13:03-C*07:01-DPB1*01:01-DQB1*02:02-DRB1*07:01	0.1597
A*68:02-B*14:02-C*08:02-DPB1*01:01-DQB1*06:09-DRB1*13:02	0.1597
A*68:02-B*15:10-C*03:03-DPB1*04:01-DQB1*03:19-DRB1*11:01	0.1597
A*68:02-B*15:10-C*03:04-DPB1*01:01-DQB1*06:02-DRB1*10:01	0.1597
A*68:02-B*15:10-C*03:04-DPB1*105:01-DQB1*05:01-DRB1*04:05	0.1597
A*68:02-B*15:10-C*08:04-DPB1*133:01-DQB1*06:03-DRB1*13:01	0.1597
A*68:02-B*15:17-C*07:01-DPB1*04:01-DQB1*06:03-DRB1*04:01	0.1597
A*68:02-B*18:01-C*02:15-DPB1*04:01-DQB1*05:01-DRB1*01:02	0.1597
A*68:02-B*18:01-C*05:01-DPB1*124:01-DQB1*05:01-DRB1*01:02	0.1597
A*68:02-B*18:01-C*05:01-DPB1*18:01-DQB1*05:03-DRB1*14:54	0.1597
A*68:02-B*18:01-C*07:01-DPB1*04:01-DQB1*06:04-DRB1*13:02	0.1597
A*68:02-B*18:01-C*07:04-DPB1*03:01-DQB1*06:09-DRB1*13:02	0.1597
A*68:02-B*18:09-C*07:04-DPB1*107:01-DQB1*06:04-DRB1*04:05	0.1597
A*68:02-B*27:03-C*02:09-DPB1*04:01-DQB1*05:01-DRB1*01:02	0.1597
A*68:02-B*27:03-C*06:02-DPB1*03:01-DQB1*06:09-DRB1*13:02	0.1597
A*68:02-B*35:01-C*04:01-DPB1*03:01-DQB1*06:02-DRB1*15:03	0.1597
A*68:02-B*35:01-C*04:01-DPB1*11:01-DQB1*05:01-DRB1*03:01	0.1597
A*68:02-B*35:01-C*07:05-DPB1*17:01-DQB1*05:01-DRB1*13:02	0.1597
A*68:02-B*41:01-C*08:13-DPB1*01:01-DQB1*06:04-DRB1*13:02	0.1597
A*68:02-B*44:03-C*07:01-DPB1*03:01-DQB1*06:04-DRB1*13:02	0.1597
A*68:02-B*44:15-C*17:30-DPB1*14:01-DQB1*06:02-DRB1*03:01	0.1597
A*68:02-B*45:01-C*04:01-DPB1*01:01-DQB1*03:01-DRB1*01:02	0.1597
A*68:02-B*45:01-C*07:01-DPB1*55:01-DQB1*06:04-DRB1*03:01	0.1597
A*68:02-B*45:01-C*08:04-DPB1*04:01-DQB1*04:02-DRB1*13:02	0.1597
A*68:02-B*47:03-C*07:01-DPB1*02:01-DQB1*06:08-DRB1*03:01	0.1597
A*68:02-B*47:03-C*07:01-DPB1*11:01-DQB1*05:01-DRB1*01:02	0.1597
A*68:02-B*47:03-C*07:01-DPB1*414:01-DQB1*06:08-DRB1*13:01	0.1597
A*68:02-B*47:03-C*07:22-DPB1*106:01-DQB1*05:01-DRB1*13:03	0.1597
A*68:02-B*49:01-C*04:39-DPB1*17:01-DQB1*02:02-DRB1*09:01	0.1597
A*68:02-B*53:01-C*04:01-DPB1*03:01-DQB1*06:08-DRB1*03:02	0.1597
A*68:02-B*53:01-C*04:01-DPB1*03:01-DQB1*06:09-DRB1*13:02	0.1597
A*68:02-B*53:01-C*06:02-DPB1*02:01-DQB1*06:04-DRB1*13:02	0.1597
A*68:02-B*57:02-C*07:22-DPB1*02:01-DQB1*03:01-DRB1*13:02	0.1597
A*68:02-B*57:03-C*07:01-DPB1*02:01-DQB1*02:01-DRB1*15:03	0.1597
A*68:02-B*57:03-C*07:06-DPB1*02:01-DQB1*06:02-DRB1*07:01	0.1597
A*68:02-B*58:01-C*03:02-DPB1*03:01-DQB1*06:04-DRB1*13:02	0.1597
A*68:02-B*58:01-C*07:01-DPB1*02:01-DQB1*05:01-DRB1*01:02	0.1597
A*68:02-B*58:01-C*07:01-DPB1*105:01-DQB1*02:02-DRB1*07:01	0.1597
A*68:02-B*58:01-C*15:05-DPB1*02:01-DQB1*02:01-DRB1*13:02	0.1597
A*68:02-B*58:02-C*07:06-DPB1*02:01-DQB1*06:08-DRB1*11:01	0.1597
A*68:02-B*81:01-C*06:02-DPB1*03:01-DQB1*03:01-DRB1*08:04	0.1597
A*74:01-B*07:02-C*03:04-DPB1*01:01-DQB1*02:01-DRB1*03:01	0.1597
A*74:01-B*07:04-C*07:14-DPB1*01:01-DQB1*04:02-DRB1*15:03	0.1597
A*74:01-B*13:02-C*07:01-DPB1*124:01-DQB1*05:01-DRB1*01:02	0.1597
A*74:01-B*13:02-C*17:01-DPB1*105:01-DQB1*02:01-DRB1*01:02	0.1597
A*74:01-B*15:03-C*02:02-DPB1*105:01-DQB1*02:01-DRB1*03:01	0.1597
A*74:01-B*15:03-C*02:10-DPB1*02:01-DQB1*06:09-DRB1*13:02	0.1597
A*74:01-B*15:03-C*02:10-DPB1*04:02-DQB1*03:19-DRB1*11:01	0.1597
A*74:01-B*18:01-C*07:04-DPB1*30:01-DQB1*03:01-DRB1*11:04	0.1597
A*74:01-B*18:01-C*07:04-DPB1*39:01-DQB1*04:02-DRB1*03:02	0.1597
A*74:01-B*35:01-C*04:01-DPB1*01:01-DQB1*05:01-DRB1*03:02	0.1597
A*74:01-B*35:01-C*07:95-DPB1*01:01-DQB1*05:01-DRB1*01:02	0.1597
A*74:01-B*42:01-C*07:01-DPB1*30:01-DQB1*06:04-DRB1*13:02	0.1597
A*74:01-B*44:03-C*04:01-DPB1*02:01-DQB1*06:09-DRB1*15:03	0.1597
A*74:01-B*44:03-C*07:01-DPB1*04:01-DQB1*05:01-DRB1*15:03	0.1597
A*74:01-B*49:01-C*07:01-DPB1*04:01-DQB1*03:01-DRB1*11:04	0.1597
A*74:01-B*49:01-C*07:01-DPB1*30:01-DQB1*03:01-DRB1*11:04	0.1597
A*74:01-B*49:01-C*07:01-DPB1*463:01-DQB1*04:02-DRB1*11:04	0.1597
A*74:01-B*49:01-C*07:141-DPB1*02:01-DQB1*06:02-DRB1*11:01	0.1597
A*74:01-B*58:02-C*06:02-DPB1*04:01-DQB1*03:03-DRB1*13:01	0.1597
A*74:01-B*58:02-C*06:02-DPB1*105:01-DQB1*03:01-DRB1*11:02	0.1597
A*74:01-B*58:02-C*07:01-DPB1*04:01-DQB1*05:01-DRB1*01:02	0.1597
A*74:01-B*81:01-C*18:01-DPB1*01:01-DQB1*03:19-DRB1*11:118	0.1597
A*80:01-B*58:01-C*04:01-DPB1*463:01-DQB1*03:02-DRB1*04:05	0.1597
